# Supplementary material for: Quality of Life (QoL) of Children and Adolescents Participating in a Precision Medicine Trial for High-Risk Childhood Cancer
Source: Cancers (Basel). 2022 Oct 28;14(21):5310. doi: 10.3390/cancers14215310 (PMC9656810; doi:10.3390/cancers14215310)
Supplement: Supplementary file 1 [file cancers-14-05310-s001.zip]

Archive with 1 entries (1 files):
- cancers-1841182-supplementary.pdf
